# Supplementary material for: Influences of aging and mating history in males on paternity success in the red flour beetle Tribolium castaneum
Source: PLoS One. 2024 Dec 23;19(12):e0316008. doi: 10.1371/journal.pone.0316008 (PMC11665990; doi:10.1371/journal.pone.0316008)
Supplement: S1 File — (XLSX) [file pone.0316008.s004.xlsx]

## Sheet: treatment
id	age	normal	black	offspring
aA1	10 days	81	41	122
aA2	10 days	106	18	124
aA3	10 days	91	29	120
aA4	10 days	74	15	89
aA5	10 days	114	26	140
aA6	10 days	85	19	104
aA7	10 days	108	12	120
aA8	10 days	101	8	109
aB1	10 days	62	38	100
aB2	10 days	101	23	124
aB3	10 days	100	24	124
aB4	10 days	123	4	127
aB5	10 days	99	27	126
aB6	10 days	80	57	137
aB7	10 days	106	4	110
aB8	10 days	87	30	117
aC1	10 days	68	47	115
aC2	10 days	60	32	92
aC4	10 days	92	17	109
aC5	10 days	89	15	104
aC6	10 days	68	12	80
aC7	10 days	66	11	77
aC8	10 days	74	43	117
aD1	10 days	38	19	57
aD2	10 days	61	75	136
aD3	10 days	86	0	86
aD4	10 days	110	0	110
aD5	10 days	80	14	94
aD6	10 days	66	44	110
aD7	10 days	50	20	70
aD8	10 days	94	0	94
aE1	10 days	119	0	119
aE2	10 days	41	77	118
aE4	10 days	116	5	121
aE5	10 days	81	53	134
aE6	10 days	83	5	88
aE7	10 days	116	5	121
aE8	10 days	118	11	129
aF1	10 days	80	31	111
aF2	10 days	103	5	108
aF3	10 days	80	16	96
aF4	10 days	35	6	41
aF5	10 days	68	34	102
aF6	10 days	62	3	65
aF7	10 days	82	21	103
aF8	10 days	60	37	97
cA1	10 days	31	45	76
cA2	10 days	46	42	88
cA3	10 days	94	10	104
cA4	10 days	100	27	127
cA5	10 days	59	67	126
cB1	10 days	69	11	80
cB2	10 days	82	19	101
cB3	10 days	76	37	113
cB4	10 days	91	15	106
cB5	10 days	55	52	107
cB7	10 days	69	46	115
cB8	10 days	112	13	125
cC1	10 days	79	24	103
cC2	10 days	60	30	90
cC3	10 days	121	0	121
cC4	10 days	77	28	105
cC5	10 days	95	5	100
cC6	10 days	78	19	97
cC7	10 days	58	65	123
cC8	10 days	6	0	6
cD1	10 days	110	12	122
cD2	10 days	118	0	118
cD3	10 days	82	12	94
cD4	10 days	56	18	74
cD5	10 days	105	6	111
cD6	10 days	76	13	89
cD7	10 days	36	52	88
cD8	10 days	62	29	91
cE1	10 days	92	11	103
cE2	10 days	102	8	110
cE3	10 days	127	0	127
cE5	10 days	110	8	118
cE6	10 days	77	39	116
cE7	10 days	50	46	96
cE8	10 days	9	0	9
cF1	10 days	97	19	116
cF2	10 days	101	15	116
cF3	10 days	74	25	99
cF4	10 days	103	0	103
cF5	10 days	66	35	101
cF6	10 days	65	21	86
cF7	10 days	95	15	110
cF8	10 days	60	31	91
aA1	100 days	57	0	57
aA2	100 days	82	17	99
aA3	100 days	38	1	39
aA4	100 days	79	22	101
aA5	100 days	75	53	128
aA6	100 days	80	25	105
aA7	100 days	72	34	106
aA8	100 days	48	49	97
aB1	100 days	65	0	65
aB2	100 days	70	68	138
aB3	100 days	95	22	117
aB4	100 days	60	8	68
aB5	100 days	64	13	77
aB6	100 days	75	11	86
aB7	100 days	48	28	76
aB8	100 days	53	34	87
aC1	100 days	58	37	95
aC2	100 days	0	15	15
aC3	100 days	95	18	113
aC4	100 days	75	28	103
aC5	100 days	37	20	57
aC6	100 days	104	40	144
aC7	100 days	112	23	135
aC8	100 days	94	23	117
aD2	100 days	88	7	95
aD5	100 days	50	26	76
aD6	100 days	90	65	155
aD7	100 days	0	126	126
aD8	100 days	74	40	114
aE1	100 days	159	0	159
aE2	100 days	77	70	147
aE4	100 days	53	81	134
aE5	100 days	56	68	124
aE6	100 days	45	45	90
aE7	100 days	79	5	84
aE8	100 days	111	10	121
aF1	100 days	40	11	51
aF2	100 days	88	17	105
aF3	100 days	85	27	112
aF4	100 days	80	41	121
aF5	100 days	9	91	100
aF6	100 days	143	0	143
aF7	100 days	78	43	121
aF8	100 days	89	21	110
cA2	100 days	99	26	125
cA3	100 days	120	15	135
cA4	100 days	107	8	115
cA5	100 days	64	18	82
cB2	100 days	0	109	109
cB3	100 days	39	112	151
cB4	100 days	108	29	137
cB6	100 days	50	16	66
cB7	100 days	37	52	89
cB8	100 days	0	80	80
cC1	100 days	96	18	114
cC2	100 days	69	54	123
cC4	100 days	95	47	142
cC5	100 days	80	9	89
cC6	100 days	116	18	134
cC7	100 days	77	34	111
cC8	100 days	121	14	135
cD1	100 days	128	0	128
cD4	100 days	64	69	133
cD5	100 days	91	10	101
cD6	100 days	129	1	130
cD7	100 days	70	51	121
cD8	100 days	85	53	138
cE1	100 days	108	24	132
cE2	100 days	108	12	120
cE3	100 days	78	36	114
cE5	100 days	104	1	105
cE6	100 days	103	24	127
cE7	100 days	0	86	86
cE8	100 days	144	0	144
cF1	100 days	75	16	91
cF2	100 days	108	19	127
cF3	100 days	84	1	85
cF4	100 days	0	117	117
cF6	100 days	55	54	109
cF7	100 days	105	25	130
cF8	100 days	80	25	105
aA1	200 days	34	2	36
aA2	200 days	33	13	46
aA3	200 days	36	9	45
aA4	200 days	38	1	39
aA5	200 days	32	2	34
aA6	200 days	30	5	35
aA7	200 days	53	0	53
aA8	200 days	0	54	54
aB1	200 days	30	1	31
aB3	200 days	18	2	20
aB5	200 days	24	26	50
aB6	200 days	47	1	48
aB7	200 days	20	7	27
aB8	200 days	29	2	31
aC1	200 days	30	0	30
aC2	200 days	28	18	46
aC3	200 days	33	23	56
aC4	200 days	0	65	65
aC5	200 days	35	3	38
aC6	200 days	42	5	47
aC7	200 days	45	3	48
aC8	200 days	27	2	29
aD1	200 days	39	7	46
aD2	200 days	46	38	84
aD5	200 days	36	0	36
aD6	200 days	24	26	50
aD7	200 days	14	46	60
aD8	200 days	33	6	39
aE1	200 days	36	1	37
aE2	200 days	56	10	66
aE4	200 days	1	0	1
aE5	200 days	0	57	57
aE6	200 days	39	3	42
aE7	200 days	55	0	55
aE8	200 days	45	3	48
aF1	200 days	36	2	38
aF2	200 days	58	4	62
aF3	200 days	22	2	24
aF4	200 days	47	1	48
aF5	200 days	39	1	40
aF6	200 days	0	52	52
aF7	200 days	47	4	51
cA2	200 days	56	6	62
cA3	200 days	11	46	57
cA4	200 days	53	2	55
cA5	200 days	0	55	55
cB2	200 days	51	5	56
cB3	200 days	0	50	50
cB4	200 days	12	0	12
cB6	200 days	0	51	51
cB7	200 days	42	19	61
cC1	200 days	12	23	35
cC2	200 days	31	40	71
cC4	200 days	31	3	34
cC5	200 days	37	0	37
cC6	200 days	49	0	49
cC7	200 days	0	50	50
cC8	200 days	0	10	10
cD1	200 days	39	1	40
cD2	200 days	48	28	76
cD4	200 days	22	7	29
cD5	200 days	26	3	29
cD6	200 days	41	7	48
cD8	200 days	52	14	66
cE1	200 days	57	3	60
cE3	200 days	56	0	56
cE5	200 days	34	3	37
cE6	200 days	53	0	53
cE8	200 days	40	4	44
cF2	200 days	38	10	48
cF3	200 days	3	54	57
cF4	200 days	53	1	54
cF6	200 days	28	1	29
cF7	200 days	21	2	23
cF8	200 days	53	2	55
aA1	300 days	59	16	75
aA3	300 days	66	7	73
aA5	300 days	0	74	74
aA6	300 days	50	0	50
aA8	300 days	51	3	54
aB3	300 days	36	25	61
aB6	300 days	91	0	91
aB7	300 days	40	3	43
aB8	300 days	53	1	54
aC5	300 days	37	3	40
aC8	300 days	0	84	84
aD1	300 days	22	47	69
aD3	300 days	76	16	92
aD6	300 days	16	45	61
aE6	300 days	10	0	10
aE7	300 days	57	7	64
aE8	300 days	13	21	34
aF2	300 days	53	14	67
aF3	300 days	0	75	75
aF4	300 days	66	14	80
aF5	300 days	0	83	83
aF6	300 days	5	40	45
aF7	300 days	20	36	56
cA1	300 days	13	27	40
cA2	300 days	49	6	55
cA4	300 days	47	5	52
cA5	300 days	8	70	78
cB1	300 days	50	4	54
cB4	300 days	48	14	62
cB6	300 days	51	4	55
cB7	300 days	57	18	75
cB8	300 days	53	0	53
cC3	300 days	36	1	37
cC6	300 days	54	8	62
cC8	300 days	0	70	70
cD2	300 days	80	5	85
cD3	300 days	34	44	78
cD4	300 days	65	28	93
cD5	300 days	63	7	70
cD8	300 days	48	17	65
cE3	300 days	58	7	65
cF2	300 days	55	30	85
cF3	300 days	51	8	59
cF6	300 days	0	41	41
cF8	300 days	82	14	96

## Sheet: control
normal	black	offspring
34	2	36
43	3	46
24	6	30
50	1	51
36	27	63
37	19	56
52	6	58
38	7	45
35	1	36
13	2	15
44	48	92
47	23	70
0	76	76
29	3	32
51	11	62
61	1	62
47	8	55
0	50	50
72	0	72
35	8	43
40	12	52
41	6	47
58	15	73
47	23	70
72	8	80
61	0	61
41	2	43
0	32	32
0	95	95
43	7	50
18	5	23
44	23	67
74	9	83
65	7	72
49	1	50
56	2	58
103	0	103
51	2	53
53	12	65
87	8	95
33	37	70
51	15	66
68	6	74
39	2	41
58	1	59
28	2	30
61	8	69
70	3	73
63	1	64
0	75	75
64	9	73
59	0	59
65	8	73
64	0	64
32	6	38
12	0	12
64	5	69
45	0	45
53	10	63
2	1	3
0	56	56
0	69	69
33	13	46
29	0	29
0	69	69
81	0	81
59	37	96
55	4	59
60	0	60
38	7	45
40	1	41
73	0	73
39	45	84
40	26	66
60	1	61
60	20	80
26	46	72
71	6	77
62	1	63
66	12	78
61	3	64
0	48	48
47	2	49
62	7	69
71	7	78
55	13	68
37	26	63
21	3	24
34	0	34
72	3	75
1	0	1
66	7	73
0	56	56
32	5	37
50	16	66
75	19	94
60	5	65
57	15	72
42	1	43
58	30	88
65	22	87
61	11	72

## Sheet: body size & longevity
Longevity	Prothorax width	normal	black
402	1.13	231	59
402		231	46
305	1.13	191	38
399	1.062	221	155
399	1.082	245	49
283	1.255	233	46
402	1.17	200	114
289	1.143	157	39
177	1.063	171	91
402	1.117	249	73
177	1.159	183	12
257	1.214	187	66
402	1.16	293	69
402	1.11	214	42
349	1.137	222	67
402	1.118	156	84
395	1.125	167	110
402	1.164	198	41
319	1.149	214	57
285	1.091	223	37
361	1.15	195	152
357	1.096	99	73
402	1.065	162	16
395	1.123	196	180
326	1.11	64	192
283	1.13	201	46
283	1.18	314	1
395	1.089	177	53
395	1.179	307	17
395	1.091	287	45
310	1.059	156	44
402	1.079	302	40
402	1.137	187	120
402	1.125	228	62
395	1.139	116	209
402	1.11	210	95
349	1.158	227	104
283	1.097	149	58
402	1.189	44	72
402		250	80
297	1.164	225	71
402	1.146	307	42
402	1.093	131	210
402	1.069	119	15
238	1.173	133	133
283	1.104	115	199
357	1.185	259	58
250	1.118	55	52
357	1.171	101	71
402	1.247	205	135
402	1.214	165	93
395	1.185	187	65
316	1.059	160	124
357	1.172	157	1
333		203	78
257	1.118	212	14
395	1.125	297	45
315	1.08	135	149
372	1.048	127	94
299	1.125	277	13
395	1.151	246	33
357	1.117	116	56
395	1.192	207	122
357	1.13	285	26
283	1.07	246	21
283	1.139	106	103
402	1.083	247	113
395	1.185	257	38
257	1.118	210	20
372	1.171	319	43
318	1.109	248	12
315	1.025	233	63
189	1.159	50	132
332	1.144	193	4
177	1.132	172	35
402	1.152	302	74
402	1.07	212	88
316	1.161	156	118
339	1.138	148	117
323	1.101	221	42
402	1.104	275	72
